# Supplementary material for: CED-3 caspase acts with miRNAs to regulate non-apoptotic gene expression dynamics for robust development in C. elegans
Source: eLife. 2014 Dec 30;3:e04265. doi: 10.7554/eLife.04265 (PMC4279084; doi:10.7554/eLife.04265)
Supplement: Figure 2—source data 1. — (A) Source data for Figure 2C, (B) Source data for Figure 2D, (C) Source data for Figure 2E, (D) Source data for Figure 2F, (E) Source data for Figure 2—figure supplement 1B, (F) Source data for Figure 2—figure supplement 2A, (G) Source data for Figure 2—figure supplement 2B, (H) Source data for Figure 2—figure supplement 2C, (I) Source data for Figure 2—figure supplement 2D, (J) Source data for Figure 2—figure supplement 3B. DOI: http://dx.doi.org/10.7554/eLife.04265.006 [file elife04265s001.xlsx]

## Sheet: a
Source Data_Figure 2C
Trial 1	Genotype	N2	N2	ain-1	ain-1
	RNAi	vector	ced-3	vector	ced-3
	Normal	21	4	22	16
	Rup	1	1	1	7
	Pvl	0	0	0	4
	Egl	0	0	1	3
	Dead	0	0	0	3
	Bag	0	0	1	0
Trial 2	Normal	45	76	17	50
	Rup	0	4	3	10
	Pvl	0	2	3	23
	Egl	0	1	1	0
	Dead	0	1	5	28
	Bag	0	0	0	0
Trial 3	Normal	16	12	25	5
	Rup	0	3	4	4
	Pvl	0	0	0	0
	Egl	0	0	0	0
	Dead	0	0	0	4
	Bag	0	0	0	0

## Sheet: b
Source Data_Figure 2D
Trials	Strain	RNAi	Dead Embryos laid	Hatchlings
1	wt	vec	2	65
	wt	ced-3	8	21
	ain-1	vec	1	146
	ain-1	ced-3	24	4
2	wt	vec	1	194
	wt	ced-3	3	228
	ain-1	vec	4	125
	ain-1	ced-3	1	31
3	wt	vec	5	157
	wt	ced-3	1	207
	ain-1	vec	0	129
	ain-1	ced-3	24	22
4	wt	vec	0	4
	wt	ced-3	7	52
	ain-1	vec	5	181
	ain-1	ced-3	3	28
5	wt	vec	1	232
	wt	ced-3	2	193
	ain-1	vec	1	161
	ain-1	ced-3	11	35
6	wt	vec	1	203
	wt	ced-3	12	112
	ain-1	vec	0	141
	ain-1	ced-3	6	15
7	wt	vec	2	88
	wt	ced-3	4	113
	ain-1	vec	4	163
	ain-1	ced-3	3	42
8	wt	vec	1	177
	wt	ced-3	4	133
	ain-1	vec	1	173
	ain-1	ced-3	1	1

## Sheet: c
Source Data_Figure 2E
Strain	Trail	Normal	Egl	Rup	Slu	Dead
N2	1	169	0	0	0	0
	2	199	0	0	0	0
	3	167	0	0	0	1
ain-1(ku322)	1	109	10	0	0	0
	2	105	10	0	0	0
	3	113	10	1	0	1
	4	126	11	2	0	0
	5	102	11	0	2	0
alg-1(tm0492)	1	28	6	0	1	3
	2	21	3	0	0	1
	3	40	9	0	2	2
ced-3(n1286)	1	88	3	1	0	0
	2	87	1	1	0	0
	3	100	2	1	0	0
	4	55	5	0	0	0
	5	82	4	0	0	0
ced-4(n1162)	1	84	1	1	0	0
	2	74	1	0	2	0
	3	82	0	0	2	0
	4	87	0	1	1	0
	5	79	4	0	2	0
ced-3(n1286);ain-1(ku322)	1	9	25	2	3	0
	2	7	14	3	3	0
	3	10	18	4	3	0
	4	8	14	1	3	1
	5	10	9	0	3	0
ced-3(n1286);alg-1(tm0492)	1	23	33	0	5	1
	2	22	66	0	9	3
	3	44	56	0	5	4
ced-4(n1162);ain-1(ku322)	1	31	48	3	3	0
	2	10	41	0	11	0
	3	19	44	2	12	0
	4	18	74	0	19	0
	5	23	58	1	10	0

## Sheet: d
Source Data_Figure 2F
Genotype	Trial	WT	Egl	Rup	Slu	Dead
ced-3(n1286)	1	131	1	0	0	0
	2	153	1	0	0	1
	3	159	5	1	0	0
	4	182	1	0	0	0
	5	161	3	2	0	1
	6	139	3	1	2	1
	7	166	5	3	2	0
	8	141	5	4	2	1
	9	146	2	1	2	0
	10	167	2	2	2	3
ain-1(ku322)	1	101	3	2	0	0
	2	107	2	7	2	0
	3	126	3	4	0	1
	4	102	4	3	0	3
	5	150	11	0	1	14
	6	144	14	6	0	6
	7	144	16	7	0	3
	8	165	7	10	0	3
	9	164	15	3	0	3
ain-1 (ku322); ced-3 (n1286)	1	12	22	13	22	19
	2	7	15	18	19	23
	3	2	26	11	31	17
	4	6	16	14	23	17
	5	4	35	11	17	29
	6	15	52	19	26	15
	7	14	65	15	17	21
	8	5	56	16	8	29
ain-1 (ku322); ced-3 (n1286); [ain-1p::ain-1, RFP]	1	14	2	0	2	0
	2	6	0	0	1	0
	3	15	0	0	1	0
	4	13	0	1	2	0
	5	9	0	0	1	0
	6	53	7	0	9	1
	7	65	4	2	12	2
ain-1;ced-3 [dpy-5p::ain-1, RFP]	1	17	12	1	12	1
	2	22	8	5	10	4
	3	20	11	3	9	2
	4	14	10	3	7	5
	5	14	16	8	12	2
ain-1 (ku322); ced-3 (n1286); ges-1:ain-2:gfp	1	32	23	4	12	8
GutB	2	44	39	7	7	9
	3	31	28	3	11	8
	4	29	35	13	12	4
	5	33	36	9	13	10
	6	58	27	5	14	9
	7	19	22	19	74	15
	8	12	38	23	53	11
ain-1 (ku322); ced-3 (n1286); myo-3:ain-2:gfp	1	10	77	3	16	26
	2	17	101	6	2	26
	3	11	115	4	10	29
	4	18	99	3	13	24
	5	12	106	1	9	26
	6	9	102	14	15	28
ain-1 (ku322); ced-3 (n1286); rgef-1:ain-2:gfp	1	2	70	14	13	33
	2	7	65	10	3	39
	3	4	49	13	7	32
	4	2	55	15	7	32
	5	5	58	14	5	27
	6	4	50	18	2	29
ain-1;ced-3 [ges-1p::ain-1, RFP] line #1	1	7	32	17	24	3
	2	13	29	3	15	3
	3	21	26	6	22	4
	4	12	27	11	14	3
	5	15	28	6	21	4
ain-1;ced-3 [ges-1p::ain-1, RFP] line #2	1	2	3	2	2	1
GutA is combined data from 2 separate lines	2	3	6	1	1	0
	3	2	2	0	4	1
	4	2	7	1	5	1

## Sheet: e
Figure 2—figure supplement 1B
Number of Oocytes in Gonad Arm
ain-1(lf)	ceh-18(lf)	ain-1(lf);ceh-18(lf)
6	7	2
5	4	1
5	6	6
9	6	2
6	6	2
5	6	2
6	5	3
8	6	2
7	7	3
5	6	2
7	4	2
6	6	2
5	5	2
6	5	2
6	6	2
7	5	2
6	6	2
6	5	2
5	7	2
5	4	1
9	5	3
8	5	3
8	7	3
5	5	3
7	6	3
7	6	3
6	5	3
8	5	3
10	7	2
8	4	3
5	6	3
8	5	3
8	5	4
7	4	2
8	6	2
8	8	4
9	6	2
6	5	3
9	7	7
8	7	3

## Sheet: f
Figure 2—figure supplement 2A
Strain	RNAi	Replicate	Eggs	Oocytes	Hatchlings	Total Brood
N2	vec	1	2	0	65	67
N2	vec	2	1	0	194	195
N2	vec	3	5	0	157	162
N2	vec	4	0	0	4	4
N2	vec	5	1	0	232	233
N2	vec	6	1	0	203	204
N2	vec	7	2	0	88	90
N2	vec	8	1	0	177	178
N2	ced-3	1	8	126	21	155
N2	ced-3	2	3	0	228	231
N2	ced-3	3	1	8	207	216
N2	ced-3	4	7	98	52	157
N2	ced-3	5	2	4	193	199
N2	ced-3	6	12	77	112	201
N2	ced-3	7	4	136	113	253
N2	ced-3	8	4	106	133	243
ain-1	vec	1	1	0	146	147
ain-1	vec	2	4	0	125	129
ain-1	vec	3	0	2	129	131
ain-1	vec	4	5	3	181	189
ain-1	vec	5	1	0	161	162
ain-1	vec	6	0	0	141	141
ain-1	vec	7	4	0	163	167
ain-1	vec	8	1	0	173	174
ain-1	ced-3	1	24	60	4	88
ain-1	ced-3	2	1	5	31	37
ain-1	ced-3	3	24	39	22	85
ain-1	ced-3	4	3	41	28	72
ain-1	ced-3	5	11	55	35	101
ain-1	ced-3	6	6	77	15	98
ain-1	ced-3	7	3	40	42	85
ain-1	ced-3	8	1	15	1	17

## Sheet: g
Figure 2—figure supplement 2B
Strain	Total	Normal	Egl
N2	54	54	0
ain-1 (tm3681)	441	419	20
ced-3(n1286)	234	217	14
ced-3(n717)	381	370	9
ain-1(tm3681); ced-3(n1286)	303	4	282
ain-1(tm3681); ced-3(n717)	441	46	349

## Sheet: h
Figure 2—figure supplement 2C
Strain	Time	Normal	Egl	Dead	Slu
WT	72hr	299	0	0	0
ain-1(ku322)	72hr	900	1	0	3
ced-3(n1286)	72hr	485	6	0	4
ced-3(n1286);ain-1(ku322)	72hr	81	25	28	25
WT	96hr	337	11	0	0
ain-1(ku322)	96hr	913	23	3	1
ced-3(n1286)	96hr	578	46	1	6
ced-3(n1286);ain-1(ku322)	96hr	79	152	78	23

## Sheet: i
Figure 2—figure supplement 2D
Strain	Normal	Egl	Slu
ain-2(tm2432;ced-3(n1286)	1189	76	5
ain-1(ku322);ced-3(n1286)	60	156	21

## Sheet: j
Figure 2—figure supplement 3B
Strain	RNAi	Normal	Bag+Egl	Rup+Pvl	Slu	Total
WT	mock	53	1	0	0	54
WT	ced-3	48	0	0	0	48
WT	ced-4	46	4	0	0	50
WT	egl-1	54	1	0	0	55
ain-1(ku322)	mock	40	5	1	0	46
ain-1(ku322)	ced-3	6	6	2	13	29
ain-1(ku322)	ced-4	14	8	0	22	46
ain-1(ku322)	egl-1	29	4	1	10	46
