# Supplementary material for: CED-3 caspase acts with miRNAs to regulate non-apoptotic gene expression dynamics for robust development in C. elegans
Source: eLife. 2014 Dec 30;3:e04265. doi: 10.7554/eLife.04265 (PMC4279084; doi:10.7554/eLife.04265)
Supplement: Figure 3—source data 1. — (A) Source data for Figure 3B, (B) Source data for Figure 3C, (C) Source data for Figure 3D. DOI: http://dx.doi.org/10.7554/eLife.04265.011 [file elife04265s002.xlsx]

## Sheet: a
Source Data_Figure 3B
Number of undead cells was scored in the blind with randomized plates.
The percents of young adults with all three P9-11.aap (or occasionally more) undead ventral cord cells are shown in Figure 3B
	# of undead P9-11.aap Ventral Cord cells in the indicated strains							Key:
Animal	D15	n717	mcd-1	a1_7	a1_4	a1_8		D15	plin-11::GFP;ced-3(n2427)
1	1	0	1	1	0	1		n717	plin-11::GFP;ced-3(n717)
2	2	3	4	1	0	1		mcd-1	plin-11::GFP;ced-3(n2427);mcd-1(n3376)
3	2	3	6	2	2	1		a1_7	plin-11::GFP;ced-3(n2427);ain-1(ku322) cl.7
4	0	3	4	0	1	0		a1_4	plin-11::GFP;ced-3(n2427);ain-1(ku322) cl.4
5	1	2	2	1	1	2		a1_8	plin-11::GFP;ced-3(n2427);ain-1(ku322) cl.8
6	1	3	3	0	0	2
7	2	3	3	1	2	1
8	1	3	1	1	2	0
9	0	1	4	3	1	0
10	3	3	3	0	0	2
11	2	3	1	1	2	3
12	0	3	4	3	1	3
13	1	4	3	1	2	0
14	0	3	4	0	2	0
15	1	1	1	1	1	1
16	0	3	4	2	0	1
17	4	4	2	0	0	2
18	0	3	3	0	2	3
19	0	3	2	2	0	1
20	2	3	4	0	1	0
21	3	5	3	1	1	0
22	1	3	3	1	1	1
23	0	0	4	0	2	1
24	1	4	3	0	2	1
25	2	4	4	1	0	3
26	0	3	3	0	2	0
27	1	3	0	1	4	1
28	1	3	1	2	1	2
29	1	4	4	2	1	1
30	3	4	3	0	2	1
31	2	3	2	0	0	2
32	1	4	4	0	2	1
33	2	2	1	2	1	1
34	3	3	3	1	0	1
35	0	0	4	0	2	2
36	1	3	4	0	2	1
37	0	4	4	0	3	1
38	2	4	3	1	0	1
39	1	0	5	0	1	0
40	1	5	6	2	0	0
41	0	2	2	2	0	1
42	1	0	3	2	0	2
43	2	3	3	2	0	2
44	0	3	3	2	1	2
45	3	3	3	1	0	1
46	2	3	4	2	0	1
47	1	3	5	2	1	0
48	1	4	4	3	1	0
49	1	2	3	1	1	0
50	1	3	3	0	1	3
51	2	3	5	1	2	1
52	0	3	3	0	2	1
53	1	2	4	1	1	1
54	1	3	3	1	2	1
55	2	3	3	2	0	0
56	0	3	3	0	3	0
57	3	4	3	2	1	1
58	2	1	5	0	2	0
59	2	3	3	1	1	1
60	0	2	2	1	2	0
61	4	3	4	0	0	2
62	2	4	4	0	1	1
63	0	3	5	1	0	1
64	1	3	3	2	2	1
65	1	4	4	1	0	2
66	1	3	3	4	1	2
67	1	5	3	0	1	1
68	1	4	1	0	1	0
69	2	3	0	1	1	1
70	0	3	4	0	0	0
71	1	3	3	0	3	1
72	1	4	3	1	2	0
73	0	4	3	1	2	0
74	2	5	2	0	1	1
75	0	2	3	1	3	2
76	1	4	4	2	1	1
77	0	2	3	1	3	1
78	0	4	4	2	0	2
79	1	3	4	0	0	0
80	2	4	4	0	1	0
81	1	3	3	1	1	0
82	2	4	4	0	2	3
83	0	6	4	1	1	2
84	1	4	4	2	1	1
85	1	3	4	0	1	1
86	1	3	4	2	0	3
87	1	4	1	2	1	0
88	1	4	3	3	1	0
89	2	4	5	0	0	0
90	0	3	5	2	2	0
91	1	4	3	0	2	0
92	1	4	3	2	3	0
93	1	5	3	4	0	0
94	1	4	4	1	2	2
95	0	4	4	0	1	0
96	1	4	4	2	0	0
97	0	4	3	1	0	0
98	1	5	3	0	2	0
99	0	2	4	1	2	1
100	3	3	5	1	0	2

## Sheet: b
Source Data_Figure 3C
Trial	Strain	Normal	Rup	Pvl	Bag	mild Egl	Egl	Slu	Total
1	ain-1(ku322)	9							9
	nuc-1(e1392)	8							8
	ain-1(ku322);nuc-1(e1392)	6				1			7
2	ain-1(ku322)	8				1			9
	nuc-1(e1392)	8							8
	ain-1(ku322);nuc-1(e1392)	7				2			9
3	ain-1(ku322)	8				1			9
	nuc-1(e1392)	8							8
	ain-1(ku322);nuc-1(e1392)	4				2			6
4	ain-1(ku322)	9			1				10
	nuc-1(e1392)	6							6
	ain-1(ku322);nuc-1(e1392)	9							9
5	ain-1(ku322)	10							10
	nuc-1(e1392)	9							9
	ain-1(ku322);nuc-1(e1392)	8							8
6	ain-1(ku322)	9							9
	nuc-1(e1392)	8							8
	ain-1(ku322);nuc-1(e1392)	7				1			8

## Sheet: c
Source Data_Figure 3D
	number of L1 Head Corpse
Animal	ced-1(e1735) on -vc RNAi	ced-1(e1735) on ain-1 RNAi	ced-1(e1735); ced-3(n1286) on -vc RNAi	ced-1(e1735); ced-3(n1286) on ain-1 RNAi
1	12	4	0	0
2	10	15	0	1
3	19	10	2	0
4	19	8	0	0
5	17	6	0	0
6	16	11	0	0
7	14	11	0	0
8	14	13	1	0
9	17	12	1	0
10	6	16	0	0
11	16	16	1	0
12	10	17	0	0
13	14	22	0	2
14	15	10	0	2
15	21	5	0	0
16	10	2	0	0
17	1	10	0	0
18	17	16	1	0
19	10	19	0	0
20	15	17	0	1
21	7	14	2	1
22	8	13	0	1
23	5	9	0	0
24	9	10	0	0
25	8	17	0	1
26	14	14	0	1
27	11	13	0	1
28	13	9	0	0
29	22	10	0	0
30	3	16	1	0
31	15	11	0	0
32	10	9	0	0
33	10	4	0	0
34	12	8	0	0
35	8	6	0	0
36	16	10	0	0
37	8	6	0	0
38	3	5	0	0
39	6	5	0	0
40	5	7	1	0
41	12	6	0	0
42	4	7	0	0
43	5	5	0	0
44	13	8	0	1
45	23	6	0	0
46	3	9	0	0
47	18	13	0	0
48	8	16	0	0
49	4	11	2	0
50	11	8	2	2
51		8
52		7
53		3
54		3
