# Supplementary material for: CED-3 caspase acts with miRNAs to regulate non-apoptotic gene expression dynamics for robust development in C. elegans
Source: eLife. 2014 Dec 30;3:e04265. doi: 10.7554/eLife.04265 (PMC4279084; doi:10.7554/eLife.04265)
Supplement: Figure 4—source data 1. — (A) Source data for Figure 4A, (B) Source data for Figure 4B, (C) Source data for Figure 4C, (D) Source data for Figure 4—figure supplement 1A, (E) Source data for Figure 4—figure supplement 1B. DOI: http://dx.doi.org/10.7554/eLife.04265.013 [file elife04265s003.xlsx]

## Sheet: a
Source data_Figure 4A
	wt				ain-1(ku322)				alg-1(tm0492)				ced-3(n717)
Trial	L3-L4	YA+		Trial	L3-L4	YA+		Trial	L3-L4	YA+		Trial	L3-L4	YA+
1	0	176		1	8	92		1	46	434		1	11	76
2	0	182		2	18	79		2	13	231		2	9	66
3	0	195		3	19	75		3	21	254		3	9	77
4	0	196		4	19	80						4	5	68
5	0	158		5	17	93						5	8	64
sum	0	907		sum	81	419		sum	80	919		sum	42	351
%	0	1		%	0.162	0.838		%	0.0800801	0.91992		%	0.10687	0.89313
n	907			n	500			n	999			n	393
	ced-3(n1286)				ced-4(n1162)				ain-1(ku322);ced-3(n717)				ced-3(n717);alg-1(tm0492)
Trial	L3-L4	YA+		Trial	L3-L4	YA+		Trial	L3-L4	YA+		Trial	L3-L4	YA+
1	19	56		1	15	78		1	34	57		1	90	294
2	22	88		2	23	76		2	26	63		2	76	173
3	22	90		3	23	68		3	40	51		3	137	315
4	24	68		4	21	60		4	27	46
5	21	67		5	16	83		5	38	46
sum	108	369		sum	98	365		sum	165	263		sum	303	782
%	0.226415	0.773585		%	0.211663	0.788337		%	0.385514	0.614486		%	0.279263	0.720737
n	477			n	463			n	428			n	1085
	ain-1(ku322);ced-3(n1286)				ain-1(ku322);ced-4(n1162)
Trial	L3-L4	YA+		Trial	L3-L4	YA+
1	39	10		1	59	49
2	23	9		2	59	56
3	20	18		3	61	51
4	25	17		4	66	55
5	31	12		5	73	55
sum	138	66		sum	318	266
%	0.676471	0.323529		%	0.544521	0.455479
n	204			n	584

## Sheet: b
Source data_Figure 4B
48 Hour
Trial	Strain	L1	L2	L3	L4	YA+
1	wt	0	0	2	200	4
	n1286	0	7	27	129	1
	n717	0	6	18	123	0
	ain-1(ku322); ced-3(n1286)	76	110	107	65	0
2	wt	0	0	1	204	1
	n1286	1	6	30	116	0
	n717	0	3	31	119	0
	ain-2(tm2432; ced-3(n1286)	0	19	82	223	0
3	wt	0	0	3	214	3
	n1286	1	6	38	127	1
	n717	0	8	27	101	0
	ain-2(tm2432; ced-3(n1286)	0	15	68	226	0
4	wt	0	0	2	206	3
	n1286	0	14	43	115	0
	n717	0	4	23	106	0
	ain-2(tm2432; ced-3(n1286)	1	18	82	224	0
5	wt	0	0	2	183	0
	n1286	0	10	38	99	0
	n717	0	3	21	108	0
	ain-2(tm2432; ced-3(n1286)	1	15	80	245	0

## Sheet: c
Source data_Figure 4C
72 Hr
Trial	Strain	L1	L2	L3	L4	YA+
1	wt	0	0	0	0	176
	n1286	0	0	1	27	119
	n717	0	0	2	18	110
	ain-1(ku322); n1286	0	15	46	119	101
2	wt	0	0	0	0	182
	n1286	0	0	3	30	116
	n717	0	0	4	24	109
	ain-2(tm2432; ced-3(n1286)	0	0	7	79	242
3	wt	0	0	0	1	195
	n1286	0	0	4	18	143
	n717	0	0	6	18	111
	ain-2(tm2432; ced-3(n1286)	0	0	8	58	280
4	wt	0	0	0	0	196
	n1286	0	0	5	34	129
	n717	0	0	6	18	113
	ain-2(tm2432; ced-3(n1286)	0	0	5	63	276
5	wt	0	0	0	0	158
	n1286	0	0	5	32	103
	n717	0	0	3	17	100
	ain-2(tm2432; ced-3(n1286)	0	0	4	68	294

## Sheet: d
Figure 4—figure supplement 1A
Strain	Time	L1	L2	L3	L4	YA+
WT	24hr	5	131	765	0	0
n1286	24hr	197	528	167	0	0
n717	24hr	190	426	125	0	0

## Sheet: e
Figure 4—figure supplement 1B
Strain	Time	L1	L2	L3	L4	YA+
WT	96hr	0	0	0	0	972
n1286	96hr	0	0	0	86	738
n717	96hr	0	0	0	62	628
