# Supplementary material for: CED-3 caspase acts with miRNAs to regulate non-apoptotic gene expression dynamics for robust development in C. elegans
Source: eLife. 2014 Dec 30;3:e04265. doi: 10.7554/eLife.04265 (PMC4279084; doi:10.7554/eLife.04265)
Supplement: Figure 5—source data 1. — (A) Source data for Figure 5B, (B) Source data for Figure 5D. DOI: http://dx.doi.org/10.7554/eLife.04265.016 [file elife04265s004.xlsx]

## Sheet: a
Source data_Figure 5B
Strain	Trial	WT	Egl	Rup	Slu	Total
ced-3 (n1286)	1	5	0	0	0	5
ced-3 (n1286)	2	7	0	0	0	7
ced-3 (n1286)	3	6	0	0	0	6
ced-3 (n1286)	4	8	0	0	0	8
ced-3 (n1286)	5	9	0	0	0	9
ced-3 (n1286)	6	8	1	0	0	9
ced-3 (n1286)	7	6	0	0	0	6
ced-3 (n1286)	8	6	3	0	0	9
ced-3 (n1286)	9	7	1	0	0	8
ced-3 (n1286)	10	6	0	0	0	6
miR-246	1	8	0	0	0	9
miR-246	2	10	0	0	0	10
miR-246	3	8	0	0	0	8
miR-246	4	10	0	0	0	10
miR-246	5	9	0	0	0	10
miR-246;ced-3	1	9	0	0	1	10
miR-246;ced-3	2	7	1	0	1	9
miR-246;ced-3	3	5	1	0	1	8
miR-246;ced-3	4	6	3	0	0	9
miR-246;ced-3	5	10	0	0	1	11
miR-1;miR-84	1	10	0	0	0	10
miR-1;miR-84	2	11	0	0	0	11
miR-1;miR-84	3	10	0	0	0	10
miR-1;miR-84	4	11	0	0	0	11
miR-1;miR-84	5	12	0	0	0	12
mir-1;miR-84;ced-3	1	6	1	0	3	10
mir-1;miR-84;ced-3	2	3	0	0	5	9
mir-1;miR-84;ced-3	3	4	2	0	5	11
mir-1;miR-84;ced-3	4	3	0	0	2	5
mir-1;miR-84;ced-3	5	6	0	0	3	9
miR-1	1	9	0	0	0	9
miR-1	2	8	0	0	0	8
miR-1	3	6	1	0	0	7
miR-1	4	10	0	0	0	10
miR-1	5	9	0	0	0	9
miR-1; ced-3	1	6	0	0	0	6
miR-1; ced-3	2	6	0	0	0	6
miR-1; ced-3	3	8	0	0	0	8
miR-1; ced-3	4	5	3	0	0	8
miR-1; ced-3	5	7	1	0	0	8
miR-48	1	8	0	0	0	8
miR-48	2	8	1	0	0	9
miR-48	3	8	0	0	0	8
miR-48	4	8	0	0	0	8
miR-48	5	10	0	0	0	10
miR-48; ced-3	1	7	1	0	0	8
miR-48; ced-3	2	10	0	0	0	10
miR-48; ced-3	3	10	0	0	0	10
miR-48; ced-3	4	4	2	0	0	6
miR-48; ced-3	5	3	2	0	0	5
miR-84	1	11	0	0	0	11
miR-84	2	9	0	0	0	9
miR-84	3	8	0	0	0	8
miR-84	4	9	0	0	0	9
miR-84	5	8	0	0	0	8
miR-84;ced-3	1	6	2	0	0	8
miR-84;ced-3	2	4	3	0	0	7
miR-84;ced-3	3	6	1	1	0	8
miR-84;ced-3	4	6	0	0	0	6
miR-84;ced-3	5	6	2	0	0	8
miR-48;miR-84	1	6	5	0	0	11
miR-48;miR-84	2	5	5	1	0	11
miR-48;miR-84	3	4	6	0	0	10
miR-48;miR-84	4	7	5	0	0	12
miR-48;miR-84	5	4	7	0	0	11
miR-48;miR-84;ced-3	1	0	7	0	0	7
miR-48;miR-84;ced-3	2	0	9	0	0	9
miR-48;miR-84;ced-3	3	0	8	0	0	8
miR-48;miR-84;ced-3	4	0	6	0	0	6
miR-48;miR-84;ced-3	5	0	5	0	0	5

## Sheet: b
Source data_Figure 5D	Adult Alae
Strain	Total	Gap	Low quality
ced-3 (n1286)	22	0	1
miR-246;ced-3	20	0	2
miR-48;ced-3	20	1	4
miR-48;miR-84	20	1	7
miR-48;miR-84;ced-3	19	11	6
miR-84;ced-3	18	0	1
mir-1;miR-84;ced-3	19	0	3
ain-1(ku322)	25	3	7
ain-1(ku322);ced-3 (n1286)	21	13	7
Only one side was counted
