# Supplementary material for: CED-3 caspase acts with miRNAs to regulate non-apoptotic gene expression dynamics for robust development in C. elegans
Source: eLife. 2014 Dec 30;3:e04265. doi: 10.7554/eLife.04265 (PMC4279084; doi:10.7554/eLife.04265)
Supplement: Figure 6—source data 1. — (A) Source data for Figure 6B, (B) Source data for Figure 6C, (C) Source data for Figure 6D, (D) Source data for Figure 6—figure supplement 2B, (E) Source data for Figure 6—figure supplement 2C, (F) Source data for Figure 6—figure supplement 3B. DOI: http://dx.doi.org/10.7554/eLife.04265.018 [file elife04265s005.xlsx]

## Sheet: a
Source data_Figure 6B
Seam Cell number (one side: either top or left)
Animal	wt	ain-1(ku322)	ced-3(n717)	ain-1(ku322);ced-3(n717)
1	16	16	16	28
2	16	17	17	18
3	18	19	16	38
4	16	20	15	25
5	16	22	16	25
6	16	17	16	18
7	16	21	16	23
8	16	19	16	23
9	16	19	15	28
10	16	17	16	29
11	16	18	16	23
12	17	17	16	26
13	15	19	16	24
14	17	17	16	28
15	16	22	16	23
16	17	17	16	30
17	16	20	17	20
18	16	22	17	24
19	16	23	16	30
20	16	19	16	24
21	16	19	16	36
22	16	17	16	23
23	16	16	15	31
24	16	19	17	40
25	16	18	16	25
26	16	19	16	27
27	16	16	16	28
28	16	19	16	32
29	17	19	16	48
30	16	19	16	21
31	16	17	16	26
32	17	19	16	27
33	16	21	16	27
34	16	16	16	32
35	16	20	16	25
36	17	18	15	35
37	16	17	16	24
38	16	18	16	27
39	16	16	16	17
40	16	23	16	31
41	16	18	16	26
42	16	19	16	25
43	16	17	16	40
44	16	18	16	27
45	16	19	16	25
46	16	18	16	36
47	16	19	16	14
48	16	22	17	23
49	16	23	16	23
50	16	21		23
51	16	18		26
52	16	18		25
53	16	22		23
54	16	20		26
55	16	19		20
56	16	16		27
57	17	23		26
58		19		25
59		19		20
60		16		19
61		19		23
62		20		18
63		22		23
64		22		22
65		20		27
66		21		25
67		17		22
68		16		26
69		20		26
70		19		24
71		17		28
72		18		21
73		18		26
74		18		25
75		17		22
76		18		24
77		19
78		20
79		20
80		17
81		17
82		18
83		19
84		22
85		17
86		22
87		18
88		20
89		18
90		19
91		17
92		16
93		20
94		17
95		18
96		24
97		17
98		18
99		17
100		20
101		18
102		21
103		18

## Sheet: b
Source data_Figure 6C		seam cell phenotype was scored in the blind with randomized plates.
	Seam cell # (one side)
RNAi	mock RNAi	lin-14	lin-28	disl-2
Trial 1	27	15	24	23
	25	10	25	16
	29	10	16	22
	42	16	20	21
	25	16	28	22
	29	25	20	20
	24	10	16	16
	26	17	21	22
	26	28	16	30
	27		15	20
	26		19	26
	37
Trial 2	35	15	20	22
	29	17	20	27
	22	27	16	24
	45	26	21	22
	25	19	26	22
	20	28	23	20
	25	16	21	23
	28	17		19
	24	17		21
	23	16		24
		17		22
		20		19
		18		21
		20
		18
Trial 3	33	16	23	22
	24	16	26	21
	19	16	17	22
	27	17	30	17
	19	15	19	36
	27	14	17	20
	25	16	33	22
	19	16	24	21
	28	17	28	23
	34	15	18	21
	26		25	23
Trial 4	25	26	23	38
	39	16	22	26
	31	16	29	20
	26	23	17	20
	16	21	19	29
	34	22	19	25
	17	16	17	22
	40	30	24	24
		21		19
		16		23
		16		24
		26
Trial 5	29	16	24	23
	30	28	25	23
	27	27	27	34
	16	14	29	16
	21	17	17	28
	23	16	36	21
	22	16	24	20
	27	15	15	21
	21	20	26	22
	26	20	16
			20

## Sheet: c
Source data_Figure 6D
ain-1(ku322);ced-3(n1286)	Trail	Normal	Egl	Rup/Pvl	Slu	dead
mock RNAi	1	12	2	0	0	15
	2	13	13	3	10	3
	3	19	12	0	14	0
	4	15	21	0	4	9
	5	21	12	0	3	11
	6	7	22	0	5	10
lin-14	1	14	3	0	9	1
	2	31	10	2	0	0
	3	40	6	0	2	1
lin-28	1	20	3	0	4	1
	2	35	9	4	0	0
	3	33	5	0	0	8
	4	24	12	0	3	5
disl-2	1	38	17	0	0	4
	2	33	12	0	3	4
	3	18	15	0	7	3

## Sheet: d
Figure 6_S2B
Seam Cell number (one side: either top or left)
Animal	wt	ain-1(ku322)	ced-3(n717)	ain-1(ku322);ced-3(n717)
1	9	10	9	10
2	9	11	10	10
3	10	10	10	9
4	10	10	10	10
5	10	9	9	10
6	10	10	10	10
7	10	9	10	10
8	10	10	10	10
9	10	10	10	10
10	10	10	10	11
11	10	10	11	12
12	10	10	10	10
13	10	10	10	10
14	10	10	10	10
15	10	10	9	10
16	10	10	9	9
17	10	10	10	9
18	10	9	10	10
19	10	10	10	10
20	10	10	10	10
21	10	10	10	8
22	10	10	10	10
23	10	10	10	10
24	11	10	10	10
25	10	10	10	11
26	10	10	10	10
27	10	10	10	10
28	10	9	10	10
29	10	11	10	10
30	10	11	11	10
31				9
32				10
33				8
34				11
35				10
36				10
37				11
38				10
39				10
40				10
41				10
42				10
43				9
44				10
45				10

## Sheet: e
Figure 6_S2C
Genotype	wt	ain-1(ku322)	ced-3(n717)	ain-1(ku322);ced-3(n717)	ain-1(ku322)	ain-1(ku322);ced-3(n717)
Stage	L3	L3	L3	L3	L4	L4
1	16	20	16	24	16	23
2	16	17	16	29	18	24
3	16	19	16	24	17	39
4	16	18	16	16	17	16
5	14	20	16	18	19	21
6	16	17	17	25	18	20
7	16	16	16	16	23	23
8	15	17	17	17	25	28
9	17	21	16	20	17	30
10	16	21	16	26	17	35
11	16	20	16	20	17	38
12	16	17	16	17	18	25
13	16	18	16	16	18	21
14	16	17	16	16	17	35
15	16	23	17	16	17	42
16	16	16	17	21	18	27
17	16	17	16	17	17	26
18	16	17	16	23	18	32
19	16	24	16	16	20	20
20	16	16	16	25	20	38
21				30		23
22				17		23
23				27		21
24				35		22
25				24		20
26				23
27				25
28				24
29				22
30				24
31				27
32				27
33				16
34				17
35				24
36				16
37				17

## Sheet: f
Figure 6—figure supplement 3B
Strain	RNAi	Replicate	Total (n)	Rup
ced-3(n1286)	mock	1	335	0
		2	285	0
		3	279	0
		4	460	0
ced-3(n1286)	lin-66	1	341	47
		2	260	47
		3	282	43
		4	258	62
ain-1(ku322)	mock	1	442	1
		2	523	0
		3	642	5
		4	663	3
ain-1(ku322)	lin-66	1	239	84
		2	144	52
		3	253	45
		4	186	74
WT	mock	1	459	0
		2	695	0
		3	699	0
		4	554	0
WT	lin-66	1	513	35
		2	634	36
		3	401	26
		4	603	21
