# Supplementary material for: CED-3 caspase acts with miRNAs to regulate non-apoptotic gene expression dynamics for robust development in C. elegans
Source: eLife. 2014 Dec 30;3:e04265. doi: 10.7554/eLife.04265 (PMC4279084; doi:10.7554/eLife.04265)
Supplement: Figure 8—source data 1. — (A) Source data for Figure 8D, (B) Source data for Figure 8—figure supplement 2C, (C) Source data for Figure 8—figure supplement 2E. DOI: http://dx.doi.org/10.7554/eLife.04265.026 [file elife04265s006.xlsx]

## Sheet: a
Source data_Figure 8D
Strain	Animal	Gonad Length (µm)	Integrated Density of GFP positive hypodermal cells
Is[lin28::gfp]	1	65.14	2.63
	2	67.2	2.366
	3	57.8	14.415
	4	42.16	6.277
	5	45.9	10.577
	6	37.74	15.512
	7	50.71	7.736
	8	42.09	20.432
	9	46.87	13.881
	10	39.84	11.995
	11	57.56	0
	12	46.19	22.157
	13	51.55	18.864
	14	52.28	10.927
n1286;Is[lin28::gfp]	1	35.77	44.66
	2	54.55	37.991
	3	54.12	26.73
	4	52.08	24.316
	5	66.73	18.954
	6	52.15	9.235
	7	46.44	42.57
	8	63.3	41.203
	9	50.17	13.962
	10	60.76	6.601
	11	53.74	24.931
	12	47.24	23.247
	13	41.03	20.834
	14	68.28	10.499
	15	38.98	27.49
	16	42.53	12.016
	17	42.66	5.914
	18	53.66	17.741
	19	52.56	15.718
	20	44.98	34.741

## Sheet: b
Figure 8—figure supplement 2C
Strain	Animal	Gonad Length (µm)
Is[lin28::gfp]	1	65.14
	2	67.2
	3	57.8
	4	42.16
	5	45.9
	6	37.74
	7	50.71
	8	42.09
	9	46.87
	10	39.84
	11	57.56
	12	46.19
	13	51.55
	14	52.28
n1286;Is[lin28::gfp]	1	35.77
	2	54.55
	3	54.12
	4	52.08
	5	66.73
	6	52.15
	7	46.44
	8	63.3
	9	50.17
	10	60.76
	11	53.74
	12	47.24
	13	41.03
	14	68.28
	15	38.98
	16	42.53
	17	42.66
	18	53.66
	19	52.56
	20	44.98

## Sheet: c
Figure 8—figure supplement 2E
			GFP positive cells
Strain	Trial	Total Animal	<5	5 to 10	>10
Is[lin28::gfp]	1	27	27	0	0
	2	15	8	4	3
	3	17	10	3	4
n1286;Is[lin28::gfp]	1	19	4	13	2
	2	12	2	6	4
	3	18	0	1	17
