# Supplementary material for: CED-3 caspase acts with miRNAs to regulate non-apoptotic gene expression dynamics for robust development in C. elegans
Source: eLife. 2014 Dec 30;3:e04265. doi: 10.7554/eLife.04265 (PMC4279084; doi:10.7554/eLife.04265)
Supplement: Figure 9—source data 1. — (A) Source data for Figure 9A, (B) Source data for Figure 9C, (C) Source data for Figure 9D, (D) Source data for Figure 9—figure supplement 1B. DOI: http://dx.doi.org/10.7554/eLife.04265.030 [file elife04265s007.xlsx]

## Sheet: a
Source data_Figure 9A
Strain	Trial	Total Animal	YA+	L4 or younger
Is[lin28::gfp]	1	480	448	32
	2	1329	1150	179
	3	3537	3196	341
	4	1164	1100	64
	5	1077	1077	0
n1286;Is[lin28::gfp]	1	139	75	64
	2	602	337	265
	3	663	524	139
	4	1343	684	659
Is[lin28(D31A)::gfp]	1	159	97	62
	2	154	96	58
	3	505	334	171
	4	594	514	80
	5	454	304	150

## Sheet: b
Source data_Figure 9C	(Image J Gel Analysis Function)
Biological Replicate 1:	Lane	Int Density of LIN-28	%	Int Density of Actin	%	corrected for Actin	Normalized to Is[lin28(D31A)::gfp]
0hr	Is[lin28::gfp]	15575.7	28.067	13216.7	19.85	1.41395	1.21784
30hr	Is[lin28::gfp]	791.062	1.425	8776.59	13.181	0.10811	0.0931156
0hr	n1286;Is[lin28::gfp]	14712.3	26.511	9665.83	14.517	1.8262	1.57291
30hr	n1286;Is[lin28::gfp]	13778.3	24.828	16796	25.226	0.984223	0.847713
0hr	Is[lin28(D31A)::gfp]	9338.49	16.828	9650.49	14.494	1.16103	1
30hr	Is[lin28(D31A)::gfp]	1299.13	2.341	8477	12.732	0.183867	0.158365
Biological Replicate 2:		Int Density of LIN-28	%	Int Density of Actin	%	corrected for Actin	Normalized to Is[lin28(D31A)::gfp]
0hr	Is[lin28::gfp]	21983.4	27.088	8341.2	15.174	1.78516	1.67135
30hr	Is[lin28::gfp]	961.577	1.185	7654.42	13.924	0.0851049	0.079679
0hr	n1286;Is[lin28::gfp]	23907.8	29.459	10569.2	19.227	1.53217	1.43449
30hr	n1286;Is[lin28::gfp]	10178.8	12.542	7215	13.125	0.955581	0.894658
0hr	Is[lin28(D31A)::gfp]	21105	26.006	13384.1	24.348	1.0681	1
30hr	Is[lin28(D31A)::gfp]	3018.35	3.719	7807.12	14.202	0.261865	0.245169
Biological Replicate 3:	Lane	20140718_L28 6	%	Int Density of Actin	%	corrected for Actin	Normalized to Is[lin28(D31A)::gfp]
0hr	Is[lin28::gfp]	26749.5	28.003	5930.81	16.488	1.69839	1.43932
30hr	Is[lin28::gfp]	1045.65	1.095	3718.5	10.338	0.10592	0.0897634
0hr	n1286;Is[lin28::gfp]	29898.6	31.3	7435.93	20.672	1.51413	1.28317
30hr	n1286;Is[lin28::gfp]	14309.3	14.98	5016.35	13.946	1.07414	0.910299
0hr	Is[lin28(D31A)::gfp]	19219.1	20.12	6133.28	17.051	1.17999	1
30hr	Is[lin28(D31A)::gfp]	4301.18	4.503	7735.86	21.506	0.209383	0.177445

## Sheet: c
Source data_Figure 9D
Strain	n	Gapped	Low quality
Is[lin28::gfp]	29	0	5
n1286;Is[lin28::gfp]	22	5	7
Is[lin28(D31A)::gfp]	20	5	9
Only one side was counted

## Sheet: d
Figure 9—figure supplement 1B
clone.1F	Normal	Pvl	Egl	Total	Red: Siblings with LIN28(D31A) ECA array
Red	22	3	3	27	Non-red: Siblings without array
non-Red	1	11	2	12	8 independent clones were assayed
clone.1G	Normal	Pvl	Egl	Total
Red	7	1	0	8
non-Red	2	28	3	33
clone.1A	Normal	Pvl	Egl	Total
Red	27	0	1	28
non-Red	0	13	4	13
clone.1B	Normal	Pvl	Egl	Total
Red	22	3	2	26
non-Red	0	12	3	14
clone.2G	Normal	Pvl	Egl	Total
Red	8	2	0	10
non-Red	0	10	5	11
clone.2H	Normal	Pvl	Egl	Total
Red	15	2	1	18
non-Red	2	19	5	25
clone.2E	Normal	Pvl	Egl	Total
Red	15	4	3	21
non-Red	0	2	0	2
clone.2F	Normal	Pvl	Egl	Total
Red	11	2	1	14
non-Red	2	14	2	18
